# Supplementary material for: Linkage Disequilibrium and Population Structure in Wild and Cultivated Populations of Rubber Tree (Hevea brasiliensis)
Source: Front Plant Sci. 2018 Jul 3;9:815. doi: 10.3389/fpls.2018.00815 (PMC6037771; doi:10.3389/fpls.2018.00815)
Supplement: TABLE S2 — SNPs from GBS and their genome information. The name of markers are in agreement with the sequences of the reference genome (Tang et al., 2016). [file Table_2.XLSX]

## Sheet: Plan1
Supplementary Table 2. SNPs from GBS and their genome information. The name of markers are in agreement with the sequences of the reference genome (Tang et al., 2016).
SNP	Alleles	Scaffold	Position	Missing Data (%)	Ho*	He*
LVXX01005065.1|_2003	T/C	GI|1033693794|GB|LVXX01005065.1|	2003	0.397	0.478088	0.499802
LVXX01005013.1|_3511	A/G	GI|1033693846|GB|LVXX01005013.1|	3511	0	0.492063	0.497984
LVXX01004830.1|_5198	T/A	GI|1033694029|GB|LVXX01004830,1|	5198	0.794	0.428	0.492312
LVXX01004561.1|_848	C/T	GI|1033694298|GB|LVXX01004561,1|	848	0.794	0.464	0.4992
LVXX01004492.1|_5806	A/T	GI|1033694367|GB|LVXX01004492.1|	5806	0.397	0.513944	0.496825
LVXX01004312.1|_4691	C/T	GI|1033694547|GB|LVXX01004312.1|	4691	0.397	0.50996	0.497135
LVXX01003859.1|_8987	T/C	GI|1033695000|GB|LVXX01003859.1|	8987	0.397	0.501992	0.499611
LVXX01003837.1|_4279	C/T	GI|1033695022|GB|LVXX01003837.1|	4279	0	0.515873	0.498866
LVXX01003799.1|_6810	G/A	GI|1033695060|GB|LVXX01003799.1|	6810	0.397	0.541833	0.495802
LVXX01003756.1|_4032	C/A	GI|1033695103|GB|LVXX01003756.1|	4032	0.397	0.52988	0.495429
LVXX01003685.1|_5979	G/T	GI|1033695174|GB|LVXX01003685.1|	5979	0.397	0.50996	0.499802
LVXX01003462.1|_700	T/C	GI|1033695397|GB|LVXX01003462.1|	700	0.397	0.525896	0.499802
LVXX01003325.1|_14655	C/T	GI|1033695534|GB|LVXX01003325.1|	14655	0.397	0.494024	0.49904
LVXX01003204.1|_15538	C/T	GI|1033695655|GB|LVXX01003204.1|	15538	0.794	0.488	0.495392
LVXX01003091.1|_1778	A/G	GI|1033695768|GB|LVXX01003091,1|	1778	0.397	0.486056	0.497135
LVXX01003086.1|_14388	C/T	GI|1033695773|GB|LVXX01003086.1|	14388	0.397	0.454183	0.499357
LVXX01003040.1|_8732	C/T	GI|1033695819|GB|LVXX01003040,1|	8732	1.984	0.465587	0.497345
LVXX01003023.1|_6413	C/T	GI|1033695836|GB|LVXX01003023.1|	6413	0.397	0.50996	0.498659
LVXX01002625.1|_3896	A/T	GI|1033696234|GB|LVXX01002625.1|	3896	0.397	0.482072	0.5
LVXX01002559.1|_16375	C/T	GI|1033696300|GB|LVXX01002559.1|	16375	0.397	0.482072	0.499206
LVXX01002482.1|_25506	C/A	GI|1033696377|GB|LVXX01002482.1|	25506	0.397	0.569721	0.498857
LVXX01002366.1|_7357	G/A	GI|1033696493|GB|LVXX01002366.1|	7357	0.397	0.593625	0.498857
LVXX01002329.1|_29693	G/A	GI|1033696530|GB|LVXX01002329.1|	29693	0.397	0.422311	0.497706
LVXX01002329.1|_29778	G/A	GI|1033696530|GB|LVXX01002329.1|	29778	0.397	0.430279	0.497706
LVXX01002316.1|_20940	A/G	GI|1033696543|GB|LVXX01002316.1|	20940	0.397	0.545817	0.497968
LVXX01002316.1|_26605	T/C	GI|1033696543|GB|LVXX01002316.1|	26605	0.397	0.541833	0.498214
LVXX01002293.1|_9165	A/G	GI|1033696566|GB|LVXX01002293.1|	9165	0	0.511905	0.499614
LVXX01002270.1|_18288	A/T	GI|1033696589|GB|LVXX01002270,1|	18288	0.397	0.505976	0.499206
LVXX01002213.1|_14465	T/C	GI|1033696646|GB|LVXX01002213.1|	14465	0.397	0.434263	0.499968
LVXX01002191.1|_5581	C/A	GI|1033696668|GB|LVXX01002191,1|	5581	0.397	0.569721	0.499206
LVXX01002175.1|_26947	A/G	GI|1033696684|GB|LVXX01002175.1|	26947	1.587	0.459677	0.498407
LVXX01002129.1|_19657	A/T	GI|1033696730|GB|LVXX01002129.1|	19657	0	0.452381	0.498457
LVXX01002103.1|_10623	C/T	GI|1033696756|GB|LVXX01002103.1|	10623	0.397	0.458167	0.499492
LVXX01002098.1|_36976	C/A	GI|1033696761|GB|LVXX01002098.1|	36976	0.397	0.537849	0.491873
LVXX01002098.1|_37018	G/C	GI|1033696761|GB|LVXX01002098.1|	37018	0.397	0.537849	0.492857
LVXX01002081.1|_25863	C/A	GI|1033696778|GB|LVXX01002081,1|	25863	0.397	0.466135	0.495429
LVXX01002026.1|_32341	A/G	GI|1033696833|GB|LVXX01002026.1|	32341	2.778	0.444898	0.4997
LVXX01001913.1|_48376	A/C	GI|1033696946|GB|LVXX01001913.1|	48376	0.397	0.517928	0.497135
LVXX01001910.1|_1356	T/C	GI|1033696949|GB|LVXX01001910,1|	1356	0.397	0.426295	0.499492
LVXX01001910.1|_1488	T/C	GI|1033696949|GB|LVXX01001910,1|	1488	0.397	0.446215	0.499611
LVXX01001796.1|_58972	A/G	GI|1033697063|GB|LVXX01001796.1|	58972	0.397	0.498008	0.499968
LVXX01001773.1|_17331	C/G	GI|1033697086|GB|LVXX01001773.1|	17331	0.397	0.565737	0.49904
LVXX01001769.1|_54316	C/T	GI|1033697090|GB|LVXX01001769.1|	54316	0.397	0.505976	0.499206
LVXX01001735.1|_21729	A/G	GI|1033697124|GB|LVXX01001735.1|	21729	0	0.492063	0.499969
LVXX01001731.1|_7518	T/C	GI|1033697128|GB|LVXX01001731,1|	7518	0.397	0.561753	0.499206
LVXX01001683.1|_21630	C/T	GI|1033697176|GB|LVXX01001683.1|	21630	0.397	0.541833	0.499611
LVXX01001655.1|_13618	G/A	GI|1033697204|GB|LVXX01001655.1|	13618	0	0.519841	0.498228
LVXX01001637.1|_34009	G/A	GI|1033697222|GB|LVXX01001637.1|	34009	0.397	0.450199	0.499968
LVXX01001606.1|_63336	T/G	GI|1033697253|GB|LVXX01001606.1|	63336	1.984	0.408907	0.49882
LVXX01001568.1|_73329	C/G	GI|1033697291|GB|LVXX01001568.1|	73329	1.587	0.455645	0.495699
LVXX01001547.1|_44908	T/C	GI|1033697312|GB|LVXX01001547.1|	44908	0.397	0.430279	0.499929
LVXX01001543.1|_36862	T/C	GI|1033697316|GB|LVXX01001543.1|	36862	0.397	0.565737	0.499357
LVXX01001543.1|_36900	C/T	GI|1033697316|GB|LVXX01001543.1|	36900	0.397	0.553785	0.499206
LVXX01001541.1|_16047	G/A	GI|1033697318|GB|LVXX01001541,1|	16047	0	0.507937	0.498457
LVXX01001507.1|_41636	G/A	GI|1033697352|GB|LVXX01001507.1|	41636	0	0.515873	0.499213
LVXX01001505.1|_78268	T/G	GI|1033697354|GB|LVXX01001505.1|	78268	0.397	0.462151	0.4965
LVXX01001497.1|_31887	C/T	GI|1033697362|GB|LVXX01001497.1|	31887	0.397	0.466135	0.499968
LVXX01001490.1|_27204	T/G	GI|1033697369|GB|LVXX01001490,1|	27204	0.397	0.474104	0.499968
LVXX01001487.1|_105334	C/T	GI|1033697372|GB|LVXX01001487.1|	105334	0.397	0.517928	0.499611
LVXX01001460.1|_95747	C/T	GI|1033697399|GB|LVXX01001460,1|	95747	0.397	0.462151	0.499992
LVXX01001455.1|_60298	C/T	GI|1033697404|GB|LVXX01001455.1|	60298	0	0.527778	0.499992
LVXX01001454.1|_113528	C/T	GI|1033697405|GB|LVXX01001454.1|	113528	0.397	0.513944	0.495429
LVXX01001441.1|_44530	A/C	GI|1033697418|GB|LVXX01001441,1|	44530	0	0.436508	0.5
LVXX01001440.1|_98139	C/T	GI|1033697419|GB|LVXX01001440,1|	98139	0.397	0.505976	0.499968
LVXX01001431.1|_98616	T/C	GI|1033697428|GB|LVXX01001431,1|	98616	0.397	0.513944	0.498857
LVXX01001420.1|_77946	A/G	GI|1033697439|GB|LVXX01001420,1|	77946	0.397	0.505976	0.495429
LVXX01001413.1|_29981	A/G	GI|1033697446|GB|LVXX01001413.1|	29981	0	0.515873	0.499213
LVXX01001407.1|_113856	C/A	GI|1033697452|GB|LVXX01001407.1|	113856	1.19	0.461847	0.49971
LVXX01001372.1|_101935	G/T	GI|1033697487|GB|LVXX01001372.1|	101935	0.397	0.501992	0.497135
LVXX01001357.1|_67538	C/T	GI|1033697502|GB|LVXX01001357.1|	67538	1.19	0.413655	0.499484
LVXX01001357.1|_67811	G/A	GI|1033697502|GB|LVXX01001357.1|	67811	0	0.456349	0.499992
LVXX01001357.1|_74682	T/C	GI|1033697502|GB|LVXX01001357.1|	74682	0.397	0.414343	0.499802
LVXX01001357.1|_74735	G/A	GI|1033697502|GB|LVXX01001357.1|	74735	0.794	0.456	0.499968
LVXX01001344.1|_45142	G/A	GI|1033697515|GB|LVXX01001344.1|	45142	0.397	0.494024	0.497706
LVXX01001330.1|_76978	A/T	GI|1033697529|GB|LVXX01001330,1|	109948	0.397	0.533865	0.49904
LVXX01001330.1|_109948	T/C	GI|1033697529|GB|LVXX01001330,1|	121417	0.397	0.521912	0.497968
LVXX01001330.1|_121417	G/T	GI|1033697529|GB|LVXX01001330,1|	76978	0.397	0.541833	0.49904
LVXX01001315.1|_57434	A/T	GI|1033697544|GB|LVXX01001315.1|	57434	0.397	0.50996	0.497706
LVXX01001301.1|_7709	T/C	GI|1033697558|GB|LVXX01001301,1|	7709	1.19	0.393574	0.494121
LVXX01001297.1|_120043	T/C	GI|1033697562|GB|LVXX01001297.1|	120043	0.794	0.484	0.499928
LVXX01001295.1|_105905	A/G	GI|1033697564|GB|LVXX01001295.1|	105905	0.397	0.541833	0.499992
LVXX01001295.1|_111749	G/A	GI|1033697564|GB|LVXX01001295.1|	111749	0.397	0.525896	0.499929
LVXX01001291.1|_131282	T/G	GI|1033697568|GB|LVXX01001291,1|	131282	0	0.488095	0.499362
LVXX01001291.1|_131464	T/C	GI|1033697568|GB|LVXX01001291,1|	131464	0.794	0.456	0.497408
LVXX01001289.1|_59340	A/G	GI|1033697570|GB|LVXX01001289.1|	59340	0.397	0.541833	0.497135
LVXX01001281.1|_13495	A/G	GI|1033697578|GB|LVXX01001281,1|	13495	0.794	0.512	0.498848
LVXX01001279.1|_149795	A/G	GI|1033697580|GB|LVXX01001279.1|	149795	0.397	0.474104	0.496159
LVXX01001276.1|_173282	G/A	GI|1033697583|GB|LVXX01001276.1|	173282	0.397	0.553785	0.499714
LVXX01001275.1|_145615	A/C	GI|1033697584|GB|LVXX01001275.1|	145615	0.794	0.464	0.499712
LVXX01001251.1|_113815	C/T	GI|1033697608|GB|LVXX01001251,1|	113815	0	0.5	0.499213
LVXX01001251.1|_122739	A/G	GI|1033697608|GB|LVXX01001251,1|	122739	0.397	0.589641	0.499611
LVXX01001242.1|_29060	T/G	GI|1033697617|GB|LVXX01001242.1|	29060	0.397	0.581673	0.499611
LVXX01001239.1|_5297	G/A	GI|1033697620|GB|LVXX01001239.1|	5297	1.19	0.433735	0.498186
LVXX01001237.1|_108738	A/T	GI|1033697622|GB|LVXX01001237.1|	108738	0.397	0.486056	0.499992
LVXX01001236.1|_54356	T/G	GI|1033697623|GB|LVXX01001236.1|	54356	0.794	0.548	0.499992
LVXX01001235.1|_61441	T/G	GI|1033697624|GB|LVXX01001235.1|	61441	0.397	0.49004	0.499968
LVXX01001234.1|_94245	C/T	GI|1033697625|GB|LVXX01001234.1|	94245	0.397	0.462151	0.499992
LVXX01001232.1|_61968	C/T	GI|1033697627|GB|LVXX01001232.1|	61968	0.397	0.533865	0.498214
LVXX01001187.1|_168378	C/T	GI|1033697672|GB|LVXX01001187.1|	168378	0.397	0.486056	0.499929
LVXX01001186.1|_120858	T/A	GI|1033697673|GB|LVXX01001186.1|	120858	0.794	0.52	0.499968
LVXX01001182.1|_171064	A/G	GI|1033697677|GB|LVXX01001182.1|	171064	0.397	0.462151	0.499357
LVXX01001176.1|_106200	A/G	GI|1033697683|GB|LVXX01001176.1|	106200	0.397	0.533865	0.497706
LVXX01001176.1|_132487	G/T	GI|1033697683|GB|LVXX01001176.1|	132487	0.397	0.517928	0.49504
LVXX01001173.1|_76539	C/T	GI|1033697686|GB|LVXX01001173.1|	76539	0	0.424603	0.499362
LVXX01001150.1|_152142	T/G	GI|1033697709|GB|LVXX01001150,1|	152142	0.397	0.458167	0.498444
LVXX01001148.1|_19996	T/A	GI|1033697711|GB|LVXX01001148.1|	19996	0.397	0.442231	0.499206
LVXX01001125.1|_109772	G/A	GI|1033697734|GB|LVXX01001125.1|	109772	0.397	0.545817	0.499206
LVXX01001111.1|_215580	T/G	GI|1033697748|GB|LVXX01001111,1|	215580	0.397	0.533865	0.499357
LVXX01001094.1|_49683	A/G	GI|1033697765|GB|LVXX01001094.1|	49683	0.397	0.498008	0.499873
LVXX01001088.1|_10799	G/C	GI|1033697771|GB|LVXX01001088.1|	10799	0.397	0.494024	0.486659
LVXX01001080.1|_180940	C/T	GI|1033697779|GB|LVXX01001080,1|	180940	0.397	0.494024	0.498214
LVXX01001072.1|_247884	T/C	GI|1033697787|GB|LVXX01001072.1|	247884	1.19	0.53012	0.499992
LVXX01001072.1|_247916	T/C	GI|1033697787|GB|LVXX01001072.1|	247916	0.794	0.496	0.499968
LVXX01001065.1|_269306	T/G	GI|1033697794|GB|LVXX01001065.1|	269306	0.397	0.434263	0.499968
LVXX01001045.1|_292273	T/C	GI|1033697814|GB|LVXX01001045.1|	292273	0.794	0.472	0.4992
LVXX01001035.1|_231582	C/T	GI|1033697824|GB|LVXX01001035.1|	231582	0.794	0.464	0.497408
LVXX01001024.1|_42442	A/G	GI|1033697835|GB|LVXX01001024.1|	42442	0.794	0.424	0.4992
LVXX01001024.1|_42454	A/G	GI|1033697835|GB|LVXX01001024.1|	42454	0.397	0.474104	0.499492
LVXX01001024.1|_42502	A/G	GI|1033697835|GB|LVXX01001024.1|	42502	0.397	0.446215	0.499357
LVXX01001021.1|_56875	A/G	GI|1033697838|GB|LVXX01001021,1|	56875	0.397	0.446215	0.499992
LVXX01001006.1|_33840	A/G	GI|1033697853|GB|LVXX01001006.1|	33840	0.397	0.569721	0.499206
LVXX01001002.1|_54171	A/C	GI|1033697857|GB|LVXX01001002.1|	54171	0.397	0.501992	0.497706
LVXX01000986.1|_80700	G/A	GI|1033697873|GB|LVXX01000986.1|	244495	1.587	0.487903	0.497651
LVXX01000986.1|_244495	C/T	GI|1033697873|GB|LVXX01000986.1|	244573	0.794	0.472	0.497952
LVXX01000986.1|_244573	C/A	GI|1033697873|GB|LVXX01000986.1|	80700	0.397	0.494024	0.49504
LVXX01000962.1|_306069	C/G	GI|1033697897|GB|LVXX01000962.1|	306069	1.587	0.447581	0.497065
LVXX01000959.1|_369027	C/T	GI|1033697900|GB|LVXX01000959.1|	369027	0.397	0.513944	0.496159
LVXX01000957.1|_66730	T/C	GI|1033697902|GB|LVXX01000957.1|	66730	0.397	0.462151	0.499802
LVXX01000957.1|_66797	A/T	GI|1033697902|GB|LVXX01000957.1|	66797	0.397	0.474104	0.5
LVXX01000946.1|_3512	A/G	GI|1033697913|GB|LVXX01000946.1|	145921	0.794	0.476	0.495768
LVXX01000946.1|_145921	T/C	GI|1033697913|GB|LVXX01000946.1|	3512	0	0.511905	0.496528
LVXX01000943.1|_213864	A/G	GI|1033697916|GB|LVXX01000943.1|	213864	0.397	0.494024	0.499992
LVXX01000943.1|_310879	T/A	GI|1033697916|GB|LVXX01000943.1|	310879	0.397	0.498008	0.499968
LVXX01000943.1|_310905	C/T	GI|1033697916|GB|LVXX01000943.1|	310905	0.397	0.501992	0.499802
LVXX01000940.1|_323484	C/T	GI|1033697919|GB|LVXX01000940,1|	323484	1.19	0.473896	0.499992
LVXX01000925.1|_394301	A/T	GI|1033697934|GB|LVXX01000925.1|	394301	0.397	0.450199	0.499873
LVXX01000915.1|_102607	G/T	GI|1033697944|GB|LVXX01000915.1|	102607	0	0.551587	0.498669
LVXX01000914.1|_470	A/T	GI|1033697945|GB|LVXX01000914.1|	291191	0.397	0.569721	0.5
LVXX01000914.1|_291191	C/T	GI|1033697945|GB|LVXX01000914.1|	470	0.397	0.430279	0.499992
LVXX01000902.1|_13247	T/C	GI|1033697957|GB|LVXX01000902.1|	13247	1.587	0.544355	0.499992
LVXX01000896.1|_287585	G/C	GI|1033697963|GB|LVXX01000896.1|	287585	0.397	0.521912	0.499492
LVXX01000896.1|_287634	A/C	GI|1033697963|GB|LVXX01000896.1|	287634	0.397	0.49004	0.5
LVXX01000896.1|_419918	C/A	GI|1033697963|GB|LVXX01000896.1|	419918	0.397	0.513944	0.497429
LVXX01000895.1|_115037	T/G	GI|1033697964|GB|LVXX01000895.1|	115037	0.397	0.557769	0.497135
LVXX01000895.1|_115071	T/C	GI|1033697964|GB|LVXX01000895.1|	115071	0.397	0.565737	0.497706
LVXX01000883.1|_213293	C/G	GI|1033697976|GB|LVXX01000883.1|	213293	0.397	0.521912	0.499714
LVXX01000872.1|_292016	A/G	GI|1033697987|GB|LVXX01000872.1|	292016	0.397	0.474104	0.499206
LVXX01000872.1|_339080	T/A	GI|1033697987|GB|LVXX01000872.1|	339080	1.19	0.433735	0.499992
LVXX01000871.1|_140568	G/C	GI|1033697988|GB|LVXX01000871,1|	140568	0	0.496032	0.499614
LVXX01000861.1|_386613	A/G	GI|1033697998|GB|LVXX01000861,1|	386613	0	0.496032	0.498228
LVXX01000861.1|_386704	C/G	GI|1033697998|GB|LVXX01000861,1|	386704	0.397	0.478088	0.497706
LVXX01000858.1|_423402	G/C	GI|1033698001|GB|LVXX01000858.1|	423402	0.397	0.537849	0.499714
LVXX01000851.1|_254151	T/C	GI|1033698008|GB|LVXX01000851,1|	254151	0.397	0.498008	0.497429
LVXX01000849.1|_87558	T/C	GI|1033698010|GB|LVXX01000849.1|	87558	1.19	0.481928	0.499347
LVXX01000846.1|_110013	T/C	GI|1033698013|GB|LVXX01000846.1|	110013	0.397	0.517928	0.49904
LVXX01000831.1|_430770	G/A	GI|1033698028|GB|LVXX01000831,1|	430770	0.397	0.486056	0.493326
LVXX01000831.1|_430802	A/T	GI|1033698028|GB|LVXX01000831,1|	430802	0.794	0.476	0.492312
LVXX01000829.1|_366189	A/T	GI|1033698030|GB|LVXX01000829.1|	366189	0.397	0.505976	0.499968
LVXX01000825.1|_376215	C/T	GI|1033698034|GB|LVXX01000825.1|	376215	0.794	0.488	0.497952
LVXX01000813.1|_382649	G/A	GI|1033698046|GB|LVXX01000813.1|	382649	0.794	0.54	0.499352
LVXX01000813.1|_382680	T/C	GI|1033698046|GB|LVXX01000813.1|	382680	0.397	0.577689	0.499492
LVXX01000809.1|_73165	G/A	GI|1033698050|GB|LVXX01000809.1|	253309	0.794	0.456	0.495392
LVXX01000809.1|_253309	G/A	GI|1033698050|GB|LVXX01000809.1|	73165	0	0.511905	0.495079
LVXX01000804.1|_379784	C/G	GI|1033698055|GB|LVXX01000804.1|	379784	1.19	0.433735	0.49496
LVXX01000803.1|_457001	A/G	GI|1033698056|GB|LVXX01000803.1|	457001	0.397	0.446215	0.499611
LVXX01000801.1|_421687	T/G	GI|1033698058|GB|LVXX01000801,1|	421687	0.397	0.569721	0.497968
LVXX01000801.1|_475678	A/G	GI|1033698058|GB|LVXX01000801,1|	475678	0.397	0.569721	0.497429
LVXX01000801.1|_490416	C/A	GI|1033698058|GB|LVXX01000801,1|	490416	0.397	0.573705	0.497706
LVXX01000801.1|_490466	T/C	GI|1033698058|GB|LVXX01000801,1|	490466	0.397	0.561753	0.497968
LVXX01000801.1|_490562	G/T	GI|1033698058|GB|LVXX01000801,1|	490562	1.19	0.48996	0.497669
LVXX01000795.1|_32048	T/C	GI|1033698064|GB|LVXX01000795.1|	32048	0.397	0.517928	0.383803
LVXX01000794.1|_134928	T/C	GI|1033698065|GB|LVXX01000794.1|	134928	0	0.496032	0.497158
LVXX01000787.1|_13775	G/A	GI|1033698072|GB|LVXX01000787.1|	13775	0.397	0.454183	0.499357
LVXX01000780.1|_90887	A/G	GI|1033698079|GB|LVXX01000780,1|	90887	0.397	0.517928	0.498214
LVXX01000776.1|_80693	T/G	GI|1033698083|GB|LVXX01000776.1|	80693	1.984	0.453441	0.499992
LVXX01000771.1|_205554	A/T	GI|1033698088|GB|LVXX01000771,1|	205554	0.397	0.486056	0.497706
LVXX01000769.1|_70245	T/A	GI|1033698090|GB|LVXX01000769.1|	70245	0.397	0.52988	0.497968
LVXX01000765.1|_301382	A/G	GI|1033698094|GB|LVXX01000765.1|	301382	0	0.496032	0.499614
LVXX01000762.1|_77140	A/C	GI|1033698097|GB|LVXX01000762.1|	77140	0.397	0.525896	0.499992
LVXX01000754.1|_450762	T/G	GI|1033698105|GB|LVXX01000754.1|	450762	0	0.5	0.499874
LVXX01000752.1|_68837	C/A	GI|1033698107|GB|LVXX01000752.1|	68837	0.397	0.454183	0.499929
LVXX01000747.1|_502024	C/T	GI|1033698112|GB|LVXX01000747.1|	502024	3.968	0.433884	0.494664
LVXX01000735.1|_192727	T/A	GI|1033698124|GB|LVXX01000735.1|	192727	0.794	0.548	0.4998
LVXX01000732.1|_482922	A/G	GI|1033698127|GB|LVXX01000732.1|	482922	0.397	0.501992	0.498214
LVXX01000732.1|_482950	T/C	GI|1033698127|GB|LVXX01000732.1|	482950	0.794	0.448	0.4992
LVXX01000714.1|_503997	G/A	GI|1033698145|GB|LVXX01000714.1|	503997	0.794	0.492	0.4982
LVXX01000706.1|_604352	C/T	GI|1033698153|GB|LVXX01000706.1|	604352	0.397	0.533865	0.498659
LVXX01000693.1|_128218	A/C	GI|1033698166|GB|LVXX01000693.1|	128218	0.397	0.47012	0.499611
LVXX01000691.1|_518173	G/A	GI|1033698168|GB|LVXX01000691,1|	518173	1.587	0.467742	0.499967
LVXX01000684.1|_589243	G/A	GI|1033698175|GB|LVXX01000684.1|	589243	0	0.515873	0.499969
LVXX01000683.1|_449558	C/T	GI|1033698176|GB|LVXX01000683.1|	449558	0.397	0.505976	0.499873
LVXX01000681.1|_173400	G/A	GI|1033698178|GB|LVXX01000681,1|	173400	0.397	0.462151	0.49904
LVXX01000681.1|_208120	C/T	GI|1033698178|GB|LVXX01000681,1|	208120	0.397	0.482072	0.498444
LVXX01000678.1|_278986	G/A	GI|1033698181|GB|LVXX01000678.1|	278986	0.397	0.50996	0.495802
LVXX01000677.1|_587179	T/C	GI|1033698182|GB|LVXX01000677.1|	587179	0.397	0.422311	0.499929
LVXX01000669.1|_491699	G/C	GI|1033698190|GB|LVXX01000669.1|	491699	0.397	0.50996	0.497706
LVXX01000661.1|_539969	A/C	GI|1033698198|GB|LVXX01000661,1|	539969	0	0.448413	0.498228
LVXX01000657.1|_676806	T/G	GI|1033698202|GB|LVXX01000657.1|	676806	0.397	0.525896	0.494214
LVXX01000651.1|_695750	A/G	GI|1033698208|GB|LVXX01000651,1|	695750	0	0.507937	0.496851
LVXX01000650.1|_608972	G/C	GI|1033698209|GB|LVXX01000650,1|	608972	0.397	0.418327	0.499492
LVXX01000650.1|_609001	A/G	GI|1033698209|GB|LVXX01000650,1|	609001	1.587	0.427419	0.49987
LVXX01000647.1|_302246	G/A	GI|1033698212|GB|LVXX01000647.1|	302246	0.397	0.466135	0.499968
LVXX01000645.1|_519214	T/C	GI|1033698214|GB|LVXX01000645.1|	519214	0.397	0.545817	0.497429
LVXX01000642.1|_464563	A/G	GI|1033698217|GB|LVXX01000642.1|	464563	0.397	0.501992	0.499802
LVXX01000642.1|_499095	A/G	GI|1033698217|GB|LVXX01000642.1|	499095	0.397	0.494024	0.499929
LVXX01000633.1|_352379	C/T	GI|1033698226|GB|LVXX01000633.1|	352379	0.397	0.50996	0.499802
LVXX01000624.1|_579549	C/A	GI|1033698235|GB|LVXX01000624.1|	579549	0	0.492063	0.499717
LVXX01000623.1|_114218	A/G	GI|1033698236|GB|LVXX01000623.1|	114218	0	0.503968	0.499803
LVXX01000622.1|_521633	C/T	GI|1033698237|GB|LVXX01000622.1|	521633	0	0.452381	0.495465
LVXX01000622.1|_527930	C/A	GI|1033698237|GB|LVXX01000622.1|	527930	0.397	0.486056	0.499929
LVXX01000620.1|_473036	A/G	GI|1033698239|GB|LVXX01000620,1|	473036	0.397	0.494024	0.499611
LVXX01000613.1|_178168	C/T	GI|1033698246|GB|LVXX01000613.1|	178168	0.397	0.418327	0.5
LVXX01000613.1|_642709	C/T	GI|1033698246|GB|LVXX01000613.1|	642709	0.397	0.482072	0.496825
LVXX01000611.1|_708245	C/T	GI|1033698248|GB|LVXX01000611,1|	708245	0.397	0.426295	0.499492
LVXX01000596.1|_716749	C/A	GI|1033698263|GB|LVXX01000596.1|	716749	0.794	0.488	0.497408
LVXX01000592.1|_555543	A/C	GI|1033698267|GB|LVXX01000592.1|	555543	0.397	0.498008	0.497429
LVXX01000592.1|_561754	G/A	GI|1033698267|GB|LVXX01000592.1|	561754	0.397	0.513944	0.496825
LVXX01000586.1|_213514	A/G	GI|1033698273|GB|LVXX01000586.1|	213514	0.397	0.482072	0.497968
LVXX01000585.1|_412795	G/A	GI|1033698274|GB|LVXX01000585.1|	412795	0.397	0.458167	0.499968
LVXX01000585.1|_592928	C/T	GI|1033698274|GB|LVXX01000585.1|	592928	0.397	0.49004	0.497429
LVXX01000576.1|_425354	G/A	GI|1033698283|GB|LVXX01000576.1|	425354	0.397	0.501992	0.499611
LVXX01000573.1|_108967	C/T	GI|1033698286|GB|LVXX01000573.1|	108967	0.397	0.505976	0.5
LVXX01000571.1|_527970	T/C	GI|1033698288|GB|LVXX01000571,1|	527970	0.397	0.505976	0.497429
LVXX01000566.1|_761494	C/A	GI|1033698293|GB|LVXX01000566.1|	761494	0	0.527778	0.499362
LVXX01000564.1|_433411	A/G	GI|1033698295|GB|LVXX01000564.1|	433411	0.397	0.505976	0.497429
LVXX01000563.1|_348820	T/C	GI|1033698296|GB|LVXX01000563.1|	348820	0.397	0.52988	0.499492
LVXX01000563.1|_351421	T/A	GI|1033698296|GB|LVXX01000563.1|	351421	0	0.527778	0.499362
LVXX01000563.1|_703158	G/C	GI|1033698296|GB|LVXX01000563.1|	703158	0.397	0.521912	0.499206
LVXX01000557.1|_154580	G/A	GI|1033698302|GB|LVXX01000557.1|	154580	0.794	0.456	0.4968
LVXX01000557.1|_177191	C/G	GI|1033698302|GB|LVXX01000557.1|	177191	0.397	0.50996	0.497135
LVXX01000557.1|_349835	G/A	GI|1033698302|GB|LVXX01000557.1|	349835	1.19	0.429719	0.499968
LVXX01000543.1|_154080	G/A	GI|1033698316|GB|LVXX01000543.1|	154080	0.397	0.474104	0.499873
LVXX01000542.1|_828295	C/A	GI|1033698317|GB|LVXX01000542.1|	828295	0.794	0.484	0.495768
LVXX01000541.1|_287200	A/T	GI|1033698318|GB|LVXX01000541,1|	287200	0	0.507937	0.499496
LVXX01000541.1|_287267	T/C	GI|1033698318|GB|LVXX01000541,1|	287267	0.397	0.494024	0.499929
LVXX01000541.1|_352923	G/C	GI|1033698318|GB|LVXX01000541,1|	352923	0.397	0.517928	0.499802
LVXX01000538.1|_158148	C/G	GI|1033698321|GB|LVXX01000538.1|	158148	0.397	0.482072	0.499968
LVXX01000534.1|_660486	A/G	GI|1033698325|GB|LVXX01000534.1|	660486	0.397	0.426295	0.499492
LVXX01000527.1|_768424	A/G	GI|1033698332|GB|LVXX01000527.1|	768424	0.397	0.501992	0.495802
LVXX01000522.1|_729964	A/G	GI|1033698337|GB|LVXX01000522.1|	729964	0.397	0.545817	0.5
LVXX01000512.1|_882592	G/T	GI|1033698347|GB|LVXX01000512.1|	882592	0.397	0.482072	0.499492
LVXX01000509.1|_202132	C/T	GI|1033698350|GB|LVXX01000509.1|	202132	0.397	0.505976	0.496159
LVXX01000506.1|_797067	G/A	GI|1033698353|GB|LVXX01000506.1|	797067	0.397	0.505976	0.499492
LVXX01000505.1|_85399	T/C	GI|1033698354|GB|LVXX01000505.1|	85399	0.397	0.434263	0.495429
LVXX01000501.1|_321185	G/T	GI|1033698358|GB|LVXX01000501,1|	321185	0.397	0.438247	0.499992
LVXX01000495.1|_836251	A/C	GI|1033698364|GB|LVXX01000495.1|	836251	0	0.539683	0.5
LVXX01000494.1|_150674	C/T	GI|1033698365|GB|LVXX01000494.1|	150674	0.397	0.501992	0.497706
LVXX01000494.1|_155590	G/A	GI|1033698365|GB|LVXX01000494.1|	155590	0.397	0.49004	0.498857
LVXX01000484.1|_841240	G/A	GI|1033698375|GB|LVXX01000484.1|	841240	0.397	0.49004	0.496825
LVXX01000484.1|_874453	T/G	GI|1033698375|GB|LVXX01000484.1|	874453	0.397	0.486056	0.497135
LVXX01000477.1|_213234	A/G	GI|1033698382|GB|LVXX01000477.1|	213234	0.397	0.466135	0.499492
LVXX01000476.1|_584857	C/T	GI|1033698383|GB|LVXX01000476.1|	584857	0.397	0.513944	0.496159
LVXX01000471.1|_903801	A/C	GI|1033698388|GB|LVXX01000471,1|	903801	0	0.492063	0.497984
LVXX01000462.1|_70905	C/A	GI|1033698397|GB|LVXX01000462.1|	70905	0	0.507937	0.496189
LVXX01000462.1|_70906	T/C	GI|1033698397|GB|LVXX01000462.1|	70906	0	0.547619	0.495465
LVXX01000462.1|_70933	G/A	GI|1033698397|GB|LVXX01000462.1|	70933	0.397	0.513944	0.492857
LVXX01000457.1|_586233	T/C	GI|1033698402|GB|LVXX01000457.1|	586233	0.397	0.501992	0.498214
LVXX01000457.1|_701378	T/C	GI|1033698402|GB|LVXX01000457.1|	701378	0.397	0.52988	0.498444
LVXX01000449.1|_715810	A/T	GI|1033698410|GB|LVXX01000449.1|	715810	0	0.507937	0.499213
LVXX01000444.1|_909037	C/T	GI|1033698415|GB|LVXX01000444.1|	909037	0	0.543651	0.495835
LVXX01000436.1|_6956	A/G	GI|1033698423|GB|LVXX01000436.1|	6956	0.397	0.454183	0.499992
LVXX01000434.1|_822632	A/T	GI|1033698425|GB|LVXX01000434.1|	822632	0.397	0.525896	0.499357
LVXX01000429.1|_723964	A/G	GI|1033698430|GB|LVXX01000429.1|	723964	1.19	0.485944	0.497387
LVXX01000425.1|_667759	G/A	GI|1033698434|GB|LVXX01000425.1|	667759	0.397	0.482072	0.499873
LVXX01000425.1|_681553	T/C	GI|1033698434|GB|LVXX01000425.1|	681553	0.397	0.474104	0.499968
LVXX01000422.1|_944885	A/G	GI|1033698437|GB|LVXX01000422.1|	944885	0.397	0.494024	0.499802
LVXX01000421.1|_947900	C/T	GI|1033698438|GB|LVXX01000421,1|	1035883	0.397	0.434263	0.499714
LVXX01000421.1|_1035883	T/A	GI|1033698438|GB|LVXX01000421,1|	947900	0.397	0.430279	0.499357
LVXX01000418.1|_748470	C/A	GI|1033698441|GB|LVXX01000418.1|	748470	0.397	0.434263	0.499206
LVXX01000417.1|_666969	G/A	GI|1033698442|GB|LVXX01000417.1|	1070504	0.397	0.517928	0.499802
LVXX01000417.1|_1070504	T/G	GI|1033698442|GB|LVXX01000417.1|	666969	0.397	0.474104	0.499206
LVXX01000416.1|_502888	G/A	GI|1033698443|GB|LVXX01000416.1|	502888	0.397	0.501992	0.499357
LVXX01000411.1|_218081	G/T	GI|1033698448|GB|LVXX01000411,1|	218081	0	0.507937	0.497984
LVXX01000410.1|_467626	A/C	GI|1033698449|GB|LVXX01000410,1|	467626	0.397	0.501992	0.498214
LVXX01000410.1|_477747	C/T	GI|1033698449|GB|LVXX01000410,1|	477747	0	0.507937	0.496851
LVXX01000402.1|_453483	T/G	GI|1033698457|GB|LVXX01000402.1|	1090373	0.397	0.462151	0.4965
LVXX01000402.1|_1090373	A/C	GI|1033698457|GB|LVXX01000402.1|	453483	0.397	0.47012	0.499357
LVXX01000401.1|_291891	C/A	GI|1033698458|GB|LVXX01000401,1|	291891	0.397	0.565737	0.49904
LVXX01000398.1|_62455	C/T	GI|1033698461|GB|LVXX01000398.1|	62455	0.397	0.466135	0.496159
LVXX01000390.1|_111429	G/C	GI|1033698469|GB|LVXX01000390,1|	111429	0	0.555556	0.498866
LVXX01000389.1|_523758	A/G	GI|1033698470|GB|LVXX01000389.1|	523758	0.397	0.505976	0.497429
LVXX01000388.1|_55724	T/C	GI|1033698471|GB|LVXX01000388.1|	55724	0.397	0.466135	0.498857
LVXX01000374.1|_958618	C/T	GI|1033698485|GB|LVXX01000374.1|	958618	0.397	0.406375	0.49904
LVXX01000369.1|_369797	A/T	GI|1033698490|GB|LVXX01000369.1|	369797	0	0.507937	0.499874
LVXX01000369.1|_369820	T/C	GI|1033698490|GB|LVXX01000369.1|	369820	0	0.515873	0.499717
LVXX01000369.1|_369868	G/A	GI|1033698490|GB|LVXX01000369.1|	369868	0.397	0.505976	0.499714
LVXX01000367.1|_1139746	G/A	GI|1033698492|GB|LVXX01000367.1|	1139746	0.397	0.49004	0.497429
LVXX01000366.1|_105857	G/T	GI|1033698493|GB|LVXX01000366.1|	105857	0.397	0.525896	0.499802
LVXX01000364.1|_20552	T/C	GI|1033698495|GB|LVXX01000364.1|	20552	0	0.484127	0.499874
LVXX01000364.1|_20627	T/C	GI|1033698495|GB|LVXX01000364.1|	20627	0	0.484127	0.499874
LVXX01000353.1|_381730	G/T	GI|1033698506|GB|LVXX01000353.1|	381730	0	0.5	0.499213
LVXX01000351.1|_1157442	C/T	GI|1033698508|GB|LVXX01000351,1|	1157442	0.794	0.468	0.496472
LVXX01000350.1|_10469	A/T	GI|1033698509|GB|LVXX01000350,1|	10469	0	0.52381	0.5
LVXX01000348.1|_24495	T/A	GI|1033698511|GB|LVXX01000348.1|	24495	0.794	0.504	0.499968
LVXX01000341.1|_817695	A/T	GI|1033698518|GB|LVXX01000341,1|	817695	0.397	0.430279	0.49904
LVXX01000337.1|_857104	C/A	GI|1033698522|GB|LVXX01000337.1|	1180321	0.794	0.412	0.499352
LVXX01000337.1|_1180321	A/C	GI|1033698522|GB|LVXX01000337.1|	857104	0.397	0.533865	0.499611
LVXX01000335.1|_984456	T/C	GI|1033698524|GB|LVXX01000335.1|	984456	1.19	0.437751	0.49971
LVXX01000332.1|_607004	G/A	GI|1033698527|GB|LVXX01000332.1|	607004	0.397	0.517928	0.499357
LVXX01000331.1|_48750	T/C	GI|1033698528|GB|LVXX01000331,1|	48750	0.794	0.44	0.499488
LVXX01000331.1|_742784	C/G	GI|1033698528|GB|LVXX01000331,1|	742784	1.19	0.405622	0.323358
LVXX01000323.1|_1271239	C/T	GI|1033698536|GB|LVXX01000323.1|	1271239	0.397	0.525896	0.499611
LVXX01000322.1|_796425	A/C	GI|1033698537|GB|LVXX01000322.1|	796425	0	0.484127	0.497449
LVXX01000322.1|_899805	G/T	GI|1033698537|GB|LVXX01000322.1|	899805	0	0.496032	0.497158
LVXX01000322.1|_952977	C/T	GI|1033698537|GB|LVXX01000322.1|	952977	0.397	0.49004	0.497429
LVXX01000322.1|_995679	G/A	GI|1033698537|GB|LVXX01000322.1|	995679	0.397	0.49004	0.497968
LVXX01000320.1|_607291	A/G	GI|1033698539|GB|LVXX01000320,1|	607291	1.19	0.502008	0.496097
LVXX01000319.1|_561780	C/T	GI|1033698540|GB|LVXX01000319.1|	561780	0.397	0.521912	0.496825
LVXX01000317.1|_823583	T/C	GI|1033698542|GB|LVXX01000317.1|	823583	0.397	0.442231	0.499492
LVXX01000317.1|_823611	A/G	GI|1033698542|GB|LVXX01000317.1|	823611	1.19	0.401606	0.499347
LVXX01000317.1|_949132	C/G	GI|1033698542|GB|LVXX01000317.1|	949132	0.794	0.388	0.499928
LVXX01000317.1|_949194	C/T	GI|1033698542|GB|LVXX01000317.1|	949194	0.794	0.416	0.5
LVXX01000315.1|_477120	T/A	GI|1033698544|GB|LVXX01000315.1|	477120	1.984	0.489879	0.499705
LVXX01000313.1|_997011	G/A	GI|1033698546|GB|LVXX01000313.1|	997011	0.397	0.505976	0.499492
LVXX01000310.1|_589483	A/C	GI|1033698549|GB|LVXX01000310,1|	589483	1.19	0.473896	0.498637
LVXX01000310.1|_589516	G/A	GI|1033698549|GB|LVXX01000310,1|	589516	0.397	0.50996	0.49904
LVXX01000309.1|_636699	C/A	GI|1033698550|GB|LVXX01000309.1|	636699	0	0.488095	0.499929
LVXX01000308.1|_36340	G/A	GI|1033698551|GB|LVXX01000308.1|	36340	0.397	0.446215	0.499929
LVXX01000305.1|_1091202	A/C	GI|1033698554|GB|LVXX01000305.1|	1091202	0.397	0.478088	0.499357
LVXX01000304.1|_9565	A/T	GI|1033698555|GB|LVXX01000304.1|	9565	0	0.527778	0.497725
LVXX01000301.1|_1127091	A/G	GI|1033698558|GB|LVXX01000301,1|	1127091	0.397	0.482072	0.497968
LVXX01000301.1|_1127112	C/T	GI|1033698558|GB|LVXX01000301,1|	1127112	0.397	0.505976	0.498444
LVXX01000301.1|_1127160	G/T	GI|1033698558|GB|LVXX01000301,1|	1127160	0.794	0.496	0.498432
LVXX01000295.1|_896207	A/G	GI|1033698564|GB|LVXX01000295.1|	896207	0.397	0.494024	0.499992
LVXX01000290.1|_12587	G/A	GI|1033698569|GB|LVXX01000290,1|	12587	0.397	0.482072	0.497968
LVXX01000289.1|_257663	C/A	GI|1033698570|GB|LVXX01000289.1|	257663	0.397	0.474104	0.499714
LVXX01000288.1|_1004555	C/T	GI|1033698571|GB|LVXX01000288.1|	1004555	0.397	0.593625	0.499968
LVXX01000279.1|_435532	T/C	GI|1033698580|GB|LVXX01000279.1|	1320065	0.397	0.474104	0.497429
LVXX01000279.1|_1320065	C/T	GI|1033698580|GB|LVXX01000279.1|	435532	0.794	0.484	0.495768
LVXX01000277.1|_1323958	G/C	GI|1033698582|GB|LVXX01000277.1|	1323958	0	0.5	0.499717
LVXX01000276.1|_165577	T/C	GI|1033698583|GB|LVXX01000276.1|	165577	0.397	0.501992	0.499802
LVXX01000272.1|_62371	A/G	GI|1033698587|GB|LVXX01000272.1|	222500	0.397	0.501992	0.499929
LVXX01000272.1|_222500	A/C	GI|1033698587|GB|LVXX01000272.1|	62371	0.397	0.537849	0.499873
LVXX01000269.1|_1356743	T/C	GI|1033698590|GB|LVXX01000269.1|	1356743	0.397	0.577689	0.499873
LVXX01000265.1|_1388398	A/G	GI|1033698594|GB|LVXX01000265.1|	1388398	0.397	0.498008	0.499873
LVXX01000264.1|_520565	T/C	GI|1033698595|GB|LVXX01000264.1|	520565	0.397	0.494024	0.497706
LVXX01000261.1|_498089	T/C	GI|1033698598|GB|LVXX01000261,1|	498089	0.397	0.553785	0.499873
LVXX01000259.1|_518237	T/C	GI|1033698600|GB|LVXX01000259.1|	518237	0.397	0.478088	0.499992
LVXX01000259.1|_518290	C/T	GI|1033698600|GB|LVXX01000259.1|	518290	0.397	0.466135	0.499714
LVXX01000257.1|_203098	T/G	GI|1033698602|GB|LVXX01000257.1|	203098	0.397	0.482072	0.499206
LVXX01000251.1|_157480	C/A	GI|1033698608|GB|LVXX01000251,1|	1024739	0.397	0.498008	0.497429
LVXX01000251.1|_1024739	T/A	GI|1033698608|GB|LVXX01000251,1|	1131613	0.397	0.50996	0.499611
LVXX01000251.1|_1131613	G/A	GI|1033698608|GB|LVXX01000251,1|	157480	0.397	0.49004	0.498857
LVXX01000250.1|_1396408	T/C	GI|1033698609|GB|LVXX01000250,1|	1396408	0.397	0.458167	0.499968
LVXX01000249.1|_253033	G/T	GI|1033698610|GB|LVXX01000249.1|	253033	0	0.551587	0.499047
LVXX01000248.1|_272409	C/A	GI|1033698611|GB|LVXX01000248.1|	272409	0.397	0.50996	0.498659
LVXX01000245.1|_504596	T/A	GI|1033698614|GB|LVXX01000245.1|	504596	0.397	0.50996	0.49904
LVXX01000241.1|_388974	A/G	GI|1033698618|GB|LVXX01000241,1|	388974	0.397	0.505976	0.493778
LVXX01000238.1|_566863	T/A	GI|1033698621|GB|LVXX01000238.1|	1363313	0.397	0.517928	0.499929
LVXX01000238.1|_566970	G/A	GI|1033698621|GB|LVXX01000238.1|	566863	0.397	0.494024	0.499357
LVXX01000238.1|_1363313	T/C	GI|1033698621|GB|LVXX01000238.1|	566970	0.397	0.478088	0.49904
LVXX01000235.1|_1428243	G/C	GI|1033698624|GB|LVXX01000235.1|	1428243	0.794	0.5	0.496472
LVXX01000234.1|_1374674	T/C	GI|1033698625|GB|LVXX01000234.1|	1374674	0.397	0.561753	0.497968
LVXX01000234.1|_1458785	A/T	GI|1033698625|GB|LVXX01000234.1|	1458785	0.397	0.47012	0.499992
LVXX01000233.1|_1412806	C/G	GI|1033698626|GB|LVXX01000233.1|	1412806	0.397	0.561753	0.496825
LVXX01000229.1|_1065540	C/T	GI|1033698630|GB|LVXX01000229.1|	1065540	0.397	0.478088	0.4965
LVXX01000225.1|_512125	A/C	GI|1033698634|GB|LVXX01000225.1|	512125	0.397	0.430279	0.499611
LVXX01000222.1|_82476	G/C	GI|1033698637|GB|LVXX01000222.1|	82476	1.19	0.413655	0.499194
LVXX01000221.1|_1009060	T/C	GI|1033698638|GB|LVXX01000221,1|	1009060	0.397	0.494024	0.499357
LVXX01000220.1|_32141	T/G	GI|1033698639|GB|LVXX01000220,1|	32141	0.794	0.492	0.499608
LVXX01000217.1|_609182	T/C	GI|1033698642|GB|LVXX01000217.1|	609182	0.794	0.52	0.497952
LVXX01000217.1|_609183	T/C	GI|1033698642|GB|LVXX01000217.1|	609183	0.397	0.521912	0.498444
LVXX01000215.1|_109129	G/A	GI|1033698644|GB|LVXX01000215.1|	109129	0.397	0.438247	0.499992
LVXX01000215.1|_1093973	T/A	GI|1033698644|GB|LVXX01000215.1|	1093973	0.397	0.553785	0.499206
LVXX01000213.1|_598158	G/C	GI|1033698646|GB|LVXX01000213.1|	598158	1.19	0.53012	0.499347
LVXX01000213.1|_598799	C/T	GI|1033698646|GB|LVXX01000213.1|	598799	0.397	0.49004	0.499968
LVXX01000210.1|_1545609	G/A	GI|1033698649|GB|LVXX01000210,1|	1545609	0.794	0.468	0.499928
LVXX01000209.1|_895539	T/C	GI|1033698650|GB|LVXX01000209.1|	895539	0	0.527778	0.499803
LVXX01000203.1|_1369403	T/C	GI|1033698656|GB|LVXX01000203.1|	1369403	0	0.484127	0.499969
LVXX01000202.1|_159734	T/C	GI|1033698657|GB|LVXX01000202.1|	159734	0	0.5	0.496189
LVXX01000202.1|_800336	A/G	GI|1033698657|GB|LVXX01000202.1|	800336	0.397	0.494024	0.498214
LVXX01000200.1|_133661	G/T	GI|1033698659|GB|LVXX01000200,1|	133661	0.794	0.468	0.495768
LVXX01000200.1|_155775	A/G	GI|1033698659|GB|LVXX01000200,1|	155775	0.397	0.494024	0.4965
LVXX01000198.1|_388244	A/G	GI|1033698661|GB|LVXX01000198.1|	388244	0.397	0.50996	0.499992
LVXX01000198.1|_388279	A/G	GI|1033698661|GB|LVXX01000198.1|	388279	0.397	0.486056	0.499929
LVXX01000196.1|_2255	G/C	GI|1033698663|GB|LVXX01000196.1|	1457055	0.794	0.512	0.499488
LVXX01000196.1|_1457055	T/A	GI|1033698663|GB|LVXX01000196.1|	2255	0.397	0.430279	0.499929
LVXX01000195.1|_1053734	C/T	GI|1033698664|GB|LVXX01000195.1|	1053734	0.397	0.513944	0.498444
LVXX01000195.1|_1072767	A/T	GI|1033698664|GB|LVXX01000195.1|	1072767	0	0.527778	0.498228
LVXX01000191.1|_1586328	G/A	GI|1033698668|GB|LVXX01000191,1|	1586328	0	0.547619	0.499213
LVXX01000190.1|_63891	A/G	GI|1033698669|GB|LVXX01000190,1|	1321701	1.19	0.477912	0.498419
LVXX01000190.1|_577774	G/A	GI|1033698669|GB|LVXX01000190,1|	577774	0.397	0.438247	0.499929
LVXX01000190.1|_657069	C/T	GI|1033698669|GB|LVXX01000190,1|	63891	0.397	0.494024	0.498214
LVXX01000190.1|_657084	A/T	GI|1033698669|GB|LVXX01000190,1|	657069	0.397	0.474104	0.499714
LVXX01000190.1|_657252	T/C	GI|1033698669|GB|LVXX01000190,1|	657084	0.794	0.448	0.499488
LVXX01000190.1|_1321701	G/A	GI|1033698669|GB|LVXX01000190,1|	657252	1.19	0.413655	0.499871
LVXX01000188.1|_1235037	C/A	GI|1033698671|GB|LVXX01000188.1|	1235037	0.794	0.496	0.497408
LVXX01000188.1|_1708620	T/C	GI|1033698671|GB|LVXX01000188.1|	1708620	0.397	0.434263	0.499873
LVXX01000186.1|_661830	C/A	GI|1033698673|GB|LVXX01000186.1|	1159136	2.778	0.404082	0.499867
LVXX01000186.1|_1159136	C/G	GI|1033698673|GB|LVXX01000186.1|	661830	0.397	0.498008	0.499492
LVXX01000185.1|_493110	T/C	GI|1033698674|GB|LVXX01000185.1|	493110	0.794	0.44	0.499712
LVXX01000184.1|_423681	C/T	GI|1033698675|GB|LVXX01000184.1|	423681	0.794	0.436	0.494168
LVXX01000184.1|_442932	A/G	GI|1033698675|GB|LVXX01000184.1|	442932	0.397	0.458167	0.499873
LVXX01000184.1|_526572	T/C	GI|1033698675|GB|LVXX01000184.1|	526572	0.794	0.48	0.4992
LVXX01000180.1|_822249	G/A	GI|1033698679|GB|LVXX01000180,1|	822249	0.397	0.50996	0.497135
LVXX01000179.1|_711778	G/T	GI|1033698680|GB|LVXX01000179.1|	1165780	0.397	0.40239	0.496825
LVXX01000179.1|_746940	T/A	GI|1033698680|GB|LVXX01000179.1|	1600705	0.794	0.48	0.499488
LVXX01000179.1|_746962	G/A	GI|1033698680|GB|LVXX01000179.1|	711778	0	0.527778	0.499929
LVXX01000179.1|_1165780	A/G	GI|1033698680|GB|LVXX01000179.1|	746940	0.397	0.52988	0.499968
LVXX01000179.1|_1600705	A/G	GI|1033698680|GB|LVXX01000179.1|	746962	0.397	0.541833	0.499992
LVXX01000178.1|_803701	T/C	GI|1033698681|GB|LVXX01000178.1|	803701	0	0.464286	0.499992
LVXX01000176.1|_346119	T/A	GI|1033698683|GB|LVXX01000176.1|	346119	0.397	0.49004	0.496159
LVXX01000173.1|_701475	C/G	GI|1033698686|GB|LVXX01000173.1|	1571649	0	0.484127	0.496851
LVXX01000173.1|_1571649	G/A	GI|1033698686|GB|LVXX01000173.1|	1594229	0	0.492063	0.495465
LVXX01000173.1|_1594229	C/T	GI|1033698686|GB|LVXX01000173.1|	701475	0.794	0.492	0.495768
LVXX01000170.1|_1858430	G/A	GI|1033698689|GB|LVXX01000170,1|	1858430	0.397	0.442231	0.496825
LVXX01000169.1|_403465	C/A	GI|1033698690|GB|LVXX01000169.1|	403465	3.175	0.409836	0.498791
LVXX01000168.1|_1676150	C/A	GI|1033698691|GB|LVXX01000168.1|	1676150	0.397	0.47012	0.499929
LVXX01000167.1|_1698182	C/T	GI|1033698692|GB|LVXX01000167.1|	1698182	0.397	0.486056	0.499611
LVXX01000161.1|_196907	C/A	GI|1033698698|GB|LVXX01000161,1|	196907	0.397	0.505976	0.496825
LVXX01000160.1|_62463	G/A	GI|1033698699|GB|LVXX01000160,1|	1495616	0.397	0.521912	0.499492
LVXX01000160.1|_1495616	C/T	GI|1033698699|GB|LVXX01000160,1|	62463	1.984	0.449393	0.499967
LVXX01000158.1|_918692	C/T	GI|1033698701|GB|LVXX01000158.1|	1485016	0.397	0.52988	0.497968
LVXX01000158.1|_918706	G/A	GI|1033698701|GB|LVXX01000158.1|	1485433	0.397	0.521912	0.497429
LVXX01000158.1|_1485016	T/C	GI|1033698701|GB|LVXX01000158.1|	918692	0.397	0.553785	0.498857
LVXX01000158.1|_1485433	A/G	GI|1033698701|GB|LVXX01000158.1|	918706	0.397	0.537849	0.499206
LVXX01000157.1|_1073520	G/A	GI|1033698702|GB|LVXX01000157.1|	1073520	0	0.539683	0.499496
LVXX01000157.1|_1566241	C/T	GI|1033698702|GB|LVXX01000157.1|	1566241	0	0.448413	0.498228
LVXX01000154.1|_706469	C/T	GI|1033698705|GB|LVXX01000154.1|	706469	0.397	0.505976	0.499206
LVXX01000154.1|_706485	C/A	GI|1033698705|GB|LVXX01000154.1|	706485	0	0.519841	0.499614
LVXX01000153.1|_171294	A/G	GI|1033698706|GB|LVXX01000153.1|	171294	0.397	0.549801	0.49904
LVXX01000153.1|_450277	G/T	GI|1033698706|GB|LVXX01000153.1|	450277	1.19	0.425703	0.499927
LVXX01000151.1|_429826	C/T	GI|1033698708|GB|LVXX01000151,1|	429826	0.397	0.446215	0.497135
LVXX01000148.1|_912445	C/T	GI|1033698711|GB|LVXX01000148.1|	1163031	0.397	0.549801	0.49904
LVXX01000148.1|_976473	A/C	GI|1033698711|GB|LVXX01000148.1|	912445	0.397	0.573705	0.494214
LVXX01000148.1|_1163031	G/A	GI|1033698711|GB|LVXX01000148.1|	976473	0.397	0.537849	0.498857
LVXX01000147.1|_655419	A/G	GI|1033698712|GB|LVXX01000147.1|	1721923	0	0.555556	0.499717
LVXX01000147.1|_1721923	T/C	GI|1033698712|GB|LVXX01000147.1|	655419	0.397	0.486056	0.498214
LVXX01000143.1|_751079	C/G	GI|1033698716|GB|LVXX01000143.1|	1470548	0.397	0.494024	0.497706
LVXX01000143.1|_1470548	C/T	GI|1033698716|GB|LVXX01000143.1|	751079	0.794	0.424	0.5
LVXX01000139.1|_880254	C/T	GI|1033698720|GB|LVXX01000139.1|	880254	0.397	0.498008	0.5
LVXX01000137.1|_1208642	A/C	GI|1033698722|GB|LVXX01000137.1|	1208642	0.397	0.517928	0.497135
LVXX01000134.1|_86581	C/T	GI|1033698725|GB|LVXX01000134.1|	1196088	0.397	0.573705	0.499992
LVXX01000134.1|_1196088	T/G	GI|1033698725|GB|LVXX01000134.1|	86581	0.397	0.521912	0.499873
LVXX01000133.1|_1098154	G/A	GI|1033698726|GB|LVXX01000133.1|	1098154	0.397	0.537849	0.499968
LVXX01000130.1|_1775594	G/T	GI|1033698729|GB|LVXX01000130,1|	1775594	0.794	0.504	0.499968
LVXX01000129.1|_107374	T/A	GI|1033698730|GB|LVXX01000129.1|	107374	0	0.444444	0.499874
LVXX01000128.1|_664792	G/T	GI|1033698731|GB|LVXX01000128.1|	664792	0.794	0.48	0.4992
LVXX01000127.1|_1373362	G/T	GI|1033698732|GB|LVXX01000127.1|	1373362	0.397	0.474104	0.498857
LVXX01000125.1|_160763	A/G	GI|1033698734|GB|LVXX01000125.1|	160763	0.397	0.573705	0.499992
LVXX01000124.1|_414040	T/C	GI|1033698735|GB|LVXX01000124.1|	414040	0.397	0.565737	0.497706
LVXX01000122.1|_325276	T/A	GI|1033698737|GB|LVXX01000122.1|	325276	0.794	0.448	0.496128
LVXX01000122.1|_325365	C/T	GI|1033698737|GB|LVXX01000122.1|	325365	0.397	0.50996	0.497135
LVXX01000121.1|_197884	T/C	GI|1033698738|GB|LVXX01000121,1|	197884	0.397	0.47012	0.49904
LVXX01000121.1|_254955	T/C	GI|1033698738|GB|LVXX01000121,1|	254955	0	0.448413	0.498228
LVXX01000121.1|_590464	G/A	GI|1033698738|GB|LVXX01000121,1|	590464	0.397	0.557769	0.49904
LVXX01000120.1|_1126490	T/C	GI|1033698739|GB|LVXX01000120,1|	1126490	0.794	0.484	0.4998
LVXX01000119.1|_1748640	A/T	GI|1033698740|GB|LVXX01000119.1|	1748640	0.397	0.545817	0.499206
LVXX01000117.1|_90958	A/C	GI|1033698742|GB|LVXX01000117.1|	147556	0.397	0.438247	0.497706
LVXX01000117.1|_147556	A/G	GI|1033698742|GB|LVXX01000117.1|	90958	0.397	0.426295	0.497968
LVXX01000117.1|_994295	A/G	GI|1033698742|GB|LVXX01000117.1|	994295	0.397	0.533865	0.499802
LVXX01000116.1|_233167	G/A	GI|1033698743|GB|LVXX01000116.1|	2025975	0	0.496032	0.496528
LVXX01000116.1|_259876	T/G	GI|1033698743|GB|LVXX01000116.1|	233167	1.19	0.465863	0.497669
LVXX01000116.1|_272423	G/A	GI|1033698743|GB|LVXX01000116.1|	259876	0.397	0.505976	0.497429
LVXX01000116.1|_310466	G/A	GI|1033698743|GB|LVXX01000116.1|	272423	0.397	0.505976	0.497968
LVXX01000116.1|_338908	T/C	GI|1033698743|GB|LVXX01000116.1|	310466	0.397	0.505976	0.498444
LVXX01000116.1|_2025975	C/T	GI|1033698743|GB|LVXX01000116.1|	338908	0.794	0.476	0.499032
LVXX01000114.1|_325732	C/A	GI|1033698745|GB|LVXX01000114.1|	325732	0.397	0.410359	0.496159
LVXX01000114.1|_497189	C/T	GI|1033698745|GB|LVXX01000114.1|	497189	0.397	0.49004	0.497429
LVXX01000112.1|_505732	C/A	GI|1033698747|GB|LVXX01000112.1|	505732	0	0.527778	0.497725
LVXX01000112.1|_956903	C/T	GI|1033698747|GB|LVXX01000112.1|	956903	0.397	0.494024	0.494214
LVXX01000111.1|_871508	G/A	GI|1033698748|GB|LVXX01000111,1|	871508	0.397	0.50996	0.498659
LVXX01000109.1|_120133	G/A	GI|1033698750|GB|LVXX01000109.1|	120133	0.397	0.422311	0.49904
LVXX01000103.1|_1152229	C/T	GI|1033698756|GB|LVXX01000103.1|	1152229	0.397	0.426295	0.499492
LVXX01000103.1|_1152298	T/C	GI|1033698756|GB|LVXX01000103.1|	1152298	0.397	0.442231	0.499206
LVXX01000101.1|_377966	T/C	GI|1033698758|GB|LVXX01000101,1|	1603320	0.397	0.450199	0.498857
LVXX01000101.1|_1603320	T/C	GI|1033698758|GB|LVXX01000101,1|	1627379	1.19	0.449799	0.498637
LVXX01000101.1|_1627379	G/T	GI|1033698758|GB|LVXX01000101,1|	377966	0.397	0.498008	0.493778
LVXX01000100.1|_123212	A/G	GI|1033698759|GB|LVXX01000100,1|	123212	0.397	0.50996	0.499992
LVXX01000100.1|_202800	A/G	GI|1033698759|GB|LVXX01000100,1|	202800	0.397	0.501992	0.499929
LVXX01000100.1|_254061	C/T	GI|1033698759|GB|LVXX01000100,1|	254061	0.397	0.50996	0.499929
LVXX01000095.1|_349315	G/A	GI|1033698764|GB|LVXX01000095.1|	1957538	0	0.484127	0.498457
LVXX01000095.1|_493550	C/G	GI|1033698764|GB|LVXX01000095.1|	349315	0.397	0.593625	0.5
LVXX01000095.1|_1957538	A/G	GI|1033698764|GB|LVXX01000095.1|	493550	0.397	0.553785	0.499873
LVXX01000094.1|_682115	A/T	GI|1033698765|GB|LVXX01000094.1|	682115	0.397	0.517928	0.499802
LVXX01000090.1|_542309	A/G	GI|1033698769|GB|LVXX01000090,1|	1559374	0	0.539683	0.499969
LVXX01000090.1|_1559374	T/G	GI|1033698769|GB|LVXX01000090,1|	2075995	0.397	0.505976	0.496159
LVXX01000090.1|_2075995	G/A	GI|1033698769|GB|LVXX01000090,1|	2076017	0	0.563492	0.498457
LVXX01000090.1|_2076017	G/A	GI|1033698769|GB|LVXX01000090,1|	2076044	0.397	0.545817	0.498444
LVXX01000090.1|_2076044	A/G	GI|1033698769|GB|LVXX01000090,1|	542309	1.587	0.439516	0.497065
LVXX01000089.1|_2154222	A/G	GI|1033698770|GB|LVXX01000089.1|	2154222	0.397	0.498008	0.497429
LVXX01000088.1|_1725444	A/G	GI|1033698771|GB|LVXX01000088.1|	1725444	0	0.503968	0.497158
LVXX01000088.1|_1831167	T/C	GI|1033698771|GB|LVXX01000088.1|	1831167	0.397	0.501992	0.497706
LVXX01000088.1|_1967269	G/A	GI|1033698771|GB|LVXX01000088.1|	1967269	1.19	0.46988	0.496097
LVXX01000086.1|_1070129	T/A	GI|1033698773|GB|LVXX01000086.1|	1070129	0	0.488095	0.498228
LVXX01000084.1|_2357614	A/G	GI|1033698775|GB|LVXX01000084.1|	2357614	0.794	0.476	0.499352
LVXX01000084.1|_2431113	C/T	GI|1033698775|GB|LVXX01000084.1|	2431113	0.397	0.498008	0.499873
LVXX01000082.1|_550654	C/T	GI|1033698777|GB|LVXX01000082.1|	550654	0	0.464286	0.499929
LVXX01000079.1|_2430662	G/T	GI|1033698780|GB|LVXX01000079.1|	2430662	0.397	0.466135	0.499873
LVXX01000074.1|_767094	T/C	GI|1033698785|GB|LVXX01000074.1|	1563033	0.397	0.450199	0.499968
LVXX01000074.1|_767125	T/A	GI|1033698785|GB|LVXX01000074.1|	767094	0.397	0.494024	0.498214
LVXX01000074.1|_1563033	T/G	GI|1033698785|GB|LVXX01000074.1|	767125	0.794	0.42	0.499352
LVXX01000069.1|_238645	A/C	GI|1033698790|GB|LVXX01000069.1|	238645	0.397	0.533865	0.499992
LVXX01000068.1|_1805099	T/C	GI|1033698791|GB|LVXX01000068.1|	1805099	0	0.531746	0.497449
LVXX01000067.1|_960979	G/A	GI|1033698792|GB|LVXX01000067.1|	1614619	0.397	0.422311	0.499992
LVXX01000067.1|_1614619	C/T	GI|1033698792|GB|LVXX01000067.1|	2140820	0.397	0.486056	0.497706
LVXX01000067.1|_2140820	A/C	GI|1033698792|GB|LVXX01000067.1|	960979	0.397	0.494024	0.497706
LVXX01000066.1|_1826750	A/T	GI|1033698793|GB|LVXX01000066.1|	1826750	0.397	0.390438	0.499929
LVXX01000064.1|_344239	T/G	GI|1033698795|GB|LVXX01000064.1|	1873529	0.397	0.589641	0.499929
LVXX01000064.1|_596255	A/C	GI|1033698795|GB|LVXX01000064.1|	344239	1.587	0.455645	0.497651
LVXX01000064.1|_1873529	C/T	GI|1033698795|GB|LVXX01000064.1|	596255	0	0.515873	0.497984
LVXX01000062.1|_2181463	G/C	GI|1033698797|GB|LVXX01000062.1|	2181463	0.397	0.52988	0.499492
LVXX01000059.1|_1270748	T/G	GI|1033698800|GB|LVXX01000059.1|	1270748	0.397	0.498008	0.497968
LVXX01000059.1|_1310509	A/C	GI|1033698800|GB|LVXX01000059.1|	1310509	0.794	0.464	0.4968
LVXX01000059.1|_2600970	A/G	GI|1033698800|GB|LVXX01000059.1|	2600970	0.397	0.498008	0.5
LVXX01000058.1|_2114031	A/T	GI|1033698801|GB|LVXX01000058.1|	2114031	0.397	0.541833	0.499992
LVXX01000057.1|_571031	T/C	GI|1033698802|GB|LVXX01000057.1|	571031	0.397	0.517928	0.497706
LVXX01000056.1|_1092989	A/T	GI|1033698803|GB|LVXX01000056.1|	1092989	0.397	0.442231	0.498857
LVXX01000056.1|_2079920	A/G	GI|1033698803|GB|LVXX01000056.1|	2079920	1.984	0.360324	0.5
LVXX01000056.1|_2109779	T/C	GI|1033698803|GB|LVXX01000056.1|	2109779	1.19	0.381526	0.498419
LVXX01000055.1|_11364	G/A	GI|1033698804|GB|LVXX01000055.1|	11364	0.397	0.494024	0.499992
LVXX01000055.1|_11388	C/T	GI|1033698804|GB|LVXX01000055.1|	11388	0.397	0.533865	0.499992
LVXX01000055.1|_2383106	A/T	GI|1033698804|GB|LVXX01000055.1|	2383106	1.587	0.516129	0.499707
LVXX01000054.1|_1675167	T/C	GI|1033698805|GB|LVXX01000054.1|	1675167	0.397	0.498008	0.499206
LVXX01000053.1|_2075501	A/T	GI|1033698806|GB|LVXX01000053.1|	2075501	1.19	0.46988	0.496774
LVXX01000053.1|_2075560	C/T	GI|1033698806|GB|LVXX01000053.1|	2075560	1.19	0.48996	0.498186
LVXX01000052.1|_1349579	G/A	GI|1033698807|GB|LVXX01000052.1|	1349579	0.397	0.513944	0.497968
LVXX01000050.1|_1864514	C/T	GI|1033698809|GB|LVXX01000050,1|	1864514	0	0.448413	0.499992
LVXX01000050.1|_2159149	C/T	GI|1033698809|GB|LVXX01000050,1|	2159149	0.397	0.52988	0.499492
LVXX01000050.1|_2341216	G/A	GI|1033698809|GB|LVXX01000050,1|	2341216	0.794	0.5	0.4982
LVXX01000050.1|_2465830	T/G	GI|1033698809|GB|LVXX01000050,1|	2465830	0.794	0.504	0.4992
LVXX01000047.1|_2593415	C/T	GI|1033698812|GB|LVXX01000047.1|	2593415	0.397	0.501992	0.499929
LVXX01000046.1|_1138105	C/T	GI|1033698813|GB|LVXX01000046.1|	1138105	0.794	0.432	0.4968
LVXX01000045.1|_2325396	A/C	GI|1033698814|GB|LVXX01000045.1|	2325396	0	0.539683	0.495465
LVXX01000044.1|_1788047	C/G	GI|1033698815|GB|LVXX01000044.1|	1788047	0.397	0.501992	0.497706
LVXX01000043.1|_2442643	G/A	GI|1033698816|GB|LVXX01000043.1|	2442643	0	0.531746	0.498457
LVXX01000041.1|_1351692	T/A	GI|1033698818|GB|LVXX01000041,1|	1351692	0.397	0.482072	0.499968
LVXX01000041.1|_2747471	T/A	GI|1033698818|GB|LVXX01000041,1|	2747471	0.397	0.478088	0.497706
LVXX01000040.1|_694664	C/T	GI|1033698819|GB|LVXX01000040,1|	2036285	0	0.496032	0.499362
LVXX01000040.1|_2036285	T/C	GI|1033698819|GB|LVXX01000040,1|	694664	0.397	0.438247	0.499992
LVXX01000039.1|_1163492	A/G	GI|1033698820|GB|LVXX01000039.1|	1163492	0.397	0.501992	0.498214
LVXX01000039.1|_3129292	G/A	GI|1033698820|GB|LVXX01000039.1|	3129292	0	0.587302	0.499969
LVXX01000038.1|_1679896	C/T	GI|1033698821|GB|LVXX01000038.1|	1679896	0.397	0.498008	0.497968
LVXX01000035.1|_104156	A/G	GI|1033698824|GB|LVXX01000035.1|	104156	0.397	0.47012	0.498659
LVXX01000035.1|_114474	G/A	GI|1033698824|GB|LVXX01000035.1|	114474	0	0.472222	0.498669
LVXX01000035.1|_2807046	A/G	GI|1033698824|GB|LVXX01000035.1|	2807046	0.397	0.486056	0.499357
LVXX01000035.1|_3050293	C/T	GI|1033698824|GB|LVXX01000035.1|	3050293	1.19	0.453815	0.49971
LVXX01000034.1|_957574	A/G	GI|1033698825|GB|LVXX01000034.1|	957574	0.794	0.404	0.499032
LVXX01000033.1|_3107188	T/C	GI|1033698826|GB|LVXX01000033.1|	3107188	0.397	0.446215	0.49904
LVXX01000032.1|_1173579	G/A	GI|1033698827|GB|LVXX01000032.1|	1173579	0.397	0.478088	0.497135
LVXX01000031.1|_975280	G/A	GI|1033698828|GB|LVXX01000031,1|	975280	0.794	0.5	0.499608
LVXX01000028.1|_1709126	A/C	GI|1033698831|GB|LVXX01000028.1|	1709126	0.397	0.525896	0.4965
LVXX01000028.1|_2016676	G/T	GI|1033698831|GB|LVXX01000028.1|	2016676	0.397	0.50996	0.49504
LVXX01000027.1|_2750123	T/C	GI|1033698832|GB|LVXX01000027.1|	2750123	0.397	0.521912	0.497429
LVXX01000027.1|_2794700	T/G	GI|1033698832|GB|LVXX01000027.1|	2794700	0.397	0.478088	0.49904
LVXX01000027.1|_2887798	G/A	GI|1033698832|GB|LVXX01000027.1|	2887798	0.397	0.50996	0.498214
LVXX01000026.1|_569419	C/A	GI|1033698833|GB|LVXX01000026.1|	3099782	0.397	0.501992	0.499802
LVXX01000026.1|_643491	C/A	GI|1033698833|GB|LVXX01000026.1|	3407410	0	0.492063	0.499874
LVXX01000026.1|_3099782	C/G	GI|1033698833|GB|LVXX01000026.1|	3450350	1.19	0.453815	0.499871
LVXX01000026.1|_3407410	A/G	GI|1033698833|GB|LVXX01000026.1|	3450406	1.19	0.461847	0.499968
LVXX01000026.1|_3450350	A/G	GI|1033698833|GB|LVXX01000026.1|	569419	0.397	0.422311	0.499611
LVXX01000026.1|_3450406	G/A	GI|1033698833|GB|LVXX01000026.1|	643491	1.19	0.393574	0.499605
LVXX01000025.1|_113761	T/C	GI|1033698834|GB|LVXX01000025.1|	113761	0.397	0.426295	0.499206
LVXX01000025.1|_119590	T/C	GI|1033698834|GB|LVXX01000025.1|	119590	0.397	0.430279	0.499611
LVXX01000025.1|_119666	C/G	GI|1033698834|GB|LVXX01000025.1|	119666	0.397	0.418327	0.499206
LVXX01000022.1|_479347	C/A	GI|1033698837|GB|LVXX01000022.1|	479347	0.397	0.450199	0.496825
LVXX01000021.1|_2618075	A/G	GI|1033698838|GB|LVXX01000021,1|	2618075	0.397	0.50996	0.497135
LVXX01000017.1|_246752	A/G	GI|1033698842|GB|LVXX01000017.1|	246752	1.19	0.445783	0.5
LVXX01000016.1|_1569730	A/G	GI|1033698843|GB|LVXX01000016.1|	1569730	0.397	0.52988	0.496159
LVXX01000014.1|_3449461	C/T	GI|1033698845|GB|LVXX01000014.1|	3449461	0.397	0.501992	0.499611
LVXX01000014.1|_3585471	A/G	GI|1033698845|GB|LVXX01000014.1|	3585471	0.397	0.521912	0.498444
LVXX01000013.1|_50844	A/G	GI|1033698846|GB|LVXX01000013.1|	2563067	0.794	0.44	0.499712
LVXX01000013.1|_2563067	G/T	GI|1033698846|GB|LVXX01000013.1|	2687509	0	0.543651	0.493378
LVXX01000013.1|_2687509	A/G	GI|1033698846|GB|LVXX01000013.1|	50844	0.397	0.49004	0.499492
LVXX01000012.1|_1242602	G/A	GI|1033698847|GB|LVXX01000012.1|	1242602	0.397	0.553785	0.499873
LVXX01000012.1|_3755687	G/T	GI|1033698847|GB|LVXX01000012.1|	3755687	0.794	0.46	0.494168
LVXX01000011.1|_910861	T/C	GI|1033698848|GB|LVXX01000011,1|	910861	1.19	0.461847	0.499871
LVXX01000009.1|_2839383	G/A	GI|1033698850|GB|LVXX01000009.1|	2839383	1.19	0.437751	0.499484
LVXX01000008.1|_4094355	A/G	GI|1033698851|GB|LVXX01000008.1|	4094355	0.397	0.513944	0.497968
LVXX01000008.1|_4145599	G/A	GI|1033698851|GB|LVXX01000008.1|	4145599	0	0.551587	0.497725
LVXX01000007.1|_4160144	G/A	GI|1033698852|GB|LVXX01000007.1|	4160144	0.397	0.462151	0.499611
LVXX01000007.1|_4365123	G/T	GI|1033698852|GB|LVXX01000007.1|	4365123	0.397	0.501992	0.499357
LVXX01000005.1|_1810996	C/T	GI|1033698854|GB|LVXX01000005.1|	1810996	0.397	0.52988	0.498444
LVXX01000005.1|_2153510	A/G	GI|1033698854|GB|LVXX01000005.1|	2153510	0	0.519841	0.499047
LVXX01000002.1|_2685550	T/A	GI|1033698857|GB|LVXX01000002.1|	2685550	0.397	0.466135	0.499714
LVXX01000001.1|_4053905	G/A	GI|1033698858|GB|LVXX01000001,1|	4053905	0.397	0.494024	0.497706
* He and Ho has been calculated in population of genetic linkage
