# Supplementary material for: Linkage Disequilibrium and Population Structure in Wild and Cultivated Populations of Rubber Tree (Hevea brasiliensis)
Source: Front Plant Sci. 2018 Jul 3;9:815. doi: 10.3389/fpls.2018.00815 (PMC6037771; doi:10.3389/fpls.2018.00815)
Supplement: TABLE S3 — Marker information for the genetic map. [file Table_3.XLSX]

## Sheet: Table LGs Info Decay Dist
Group	SSR	Previous SNPs	GBS	Length	Percentage of GBS SNPs	Average density (cM)	Decay Intercept Cultivated	Decay Intercept Wild
LG1	25	11	43	282	54.4	3.6	12.6	11.1
LG2	20	8	23	244.6	45.1	4.8	5.8	2.5
LG3	22	5	32	282	54.2	4.8	17.2	-
LG4	11	8	78	348.4	80.4	3.6	35.4	-
LG5	22	10	50	354.7	61	4.3	37.5	-
LG6	18	13	40	257.2	56.3	3.6	4.6	2.9
LG7	20	9	50	304	63.3	3.8	43.1	-
LG8	24	3	24	270	47.1	5.3	4.3	3.0
LG9	15	7	19	171.7	46.3	4.2	28.8	2.3
LG10	35	12	38	404.6	44.7	4.8	-	3.8
LG11	9	10	24	219	55.8	5.1	11.3	-
LG12	11	6	10	147.2	37	5.5	8.9	4.8
LG13	18	5	34	234.1	59.6	4.1	12.5	7.0
LG14	28	14	33	360.8	44	4.8	36.4	6.7
LG15	18	4	39	261.2	63.9	4.3	8.4	-
LG16	18	3	2	177	8.7	7.7	-	-
LG17	13	5	21	190.8	53.8	4.9	50.0	11.4
LG18A	15	5	8	160.4	28.6	5.7	4.9	-
LG18B	6	0	8	23.8	57.1	1.7	10.9	-
Total	348	138	576	4693.3	54.2	4.4	25.7	5.7
